# Supplementary material for: Pain as a Protective Factor for Alzheimer Disease in Patients with Cancer
Source: Cancers (Basel). 2022 Dec 30;15(1):248. doi: 10.3390/cancers15010248 (PMC9818585; doi:10.3390/cancers15010248)
Supplement: Supplementary file 1 [file cancers-15-00248-s001.zip]

Archive with 1 entries (1 files):
- cancers-2076811-supplementary.pdf
